# Supplementary material for: Microarray analysis of subcutaneous adipose tissue from mature cows with divergent body weight gain after feed restriction and realimentation
Source: Data Brief. 2017 Oct 10;16:303–11. doi: 10.1016/j.dib.2017.10.016 (PMC5709294; doi:10.1016/j.dib.2017.10.016)
Supplement: Supplementary file 2 — Supplementary material [file mmc2.xlsx]

## Sheet: FeedRestrictionDown-Reg
Reactome pathways associated with overrepresentation of down-regulated genes compared between high and low gain animals during the feed-restriction period (P < 0.05)
Pathway identifier	Pathway name	Entities found	Entities total	P-value	Submitted entities found
R-HSA-2426168	Activation of gene expression by SREBF (SREBP)	6	70	1.04416e-05	IDI1;GPAM;ACACA
R-HSA-1655829	Regulation of cholesterol biosynthesis by SREBP (SREBF)	6	86	3.78479e-05	IDI1;GPAM;ACACA
R-HSA-556833	Metabolism of lipids	15	1316	0.00753188	IDI1;SGPL1;GPAM;ACSL1;MID1IP1;ACER3;CIDEA;CHPT1;KDSR;AGPAT2;ACACA
R-HSA-200425	Import of palmitoyl-CoA into the mitochondrial matrix	2	28	0.0102071	MID1IP1;ACACA
R-HSA-432030	Transport of glycerol from adipocytes to the liver by Aquaporins	1	3	0.0118559	AQP7
R-HSA-6798695	Neutrophil degranulation	6	480	0.0121989	QPCT;ATP6AP2;HBB;GGH;ENPP4;AGPAT2
R-HSA-1660661	Sphingolipid de novo biosynthesis	3	79	0.0126251	SGPL1;ACER3;KDSR
R-HSA-389948	PD-1 signaling	2	45	0.0146557	BOLA-DQA2
R-HSA-8957322	Metabolism of steroids	6	316	0.0162836	IDI1;GPAM;ACACA
R-HSA-202430	Translocation of ZAP-70 to Immunological synapse	2	42	0.0171402	BOLA-DQA2
R-HSA-5619070	Defective SLC16A1 causes symptomatic deficiency in lactate transport (SDLT)	1	6	0.0235732	SLC16A1
R-HSA-202427	Phosphorylation of CD3 and TCR zeta chains	2	45	0.0286787	BOLA-DQA2
R-HSA-8931987	RUNX1 regulates estrogen receptor mediated transcription	2	10	0.0294797	GPAM
R-HSA-1483166	Synthesis of PA	2	65	0.0294797	GPAM;AGPAT2
R-HSA-3371599	Defective HLCS causes multiple carboxylase deficiency	1	10	0.0389834	ACACA
R-HSA-163754	Insulin effects increased synthesis of Xylulose-5-Phosphate	1	10	0.0389834	TKT
R-HSA-8964572	Lipid particle organization	1	9	0.0389834	CIDEA
R-HSA-70614	Amino acid synthesis and interconversion (transamination)	2	80	0.0406739	GPT2
R-HSA-2855086	Ficolins bind to repetitive carbohydrate structures on the target cell surface	1	12	0.0465983	MASP1
R-HSA-433692	Proton-coupled monocarboxylate transport	1	12	0.0465983	SLC16A1
R-HSA-3323169	Defects in biotin (Btn) metabolism	1	12	0.0465983	ACACA
R-HSA-6794361	Neurexins and neuroligins	2	60	0.047264	NRXN1
R-HSA-1430728	Metabolism	24	3461	0.048459	IDI1;NDUFB8;SLC16A1;ACSS2;ACSL1;MID1IP1;GPT2;CIDEA;AGPAT2;ACACA;SGPL1;GPAM;ACER3;B3GNT2;CHPT1;CKB;KDSR;TKT;PCK2

## Sheet: FeedRestrictionUp-Reg
Reactome pathways associated with overrepresentation of up-regulated genes compared between high and low gain animals during the feed-restriction period (P < 0.05)
Pathway identifier	Pathway name	Entities found	Entities total	P-value	Submitted entities found
R-HSA-5083635	Defective B3GALTL causes Peters-plus syndrome (PpS)	2	39	0.00489693	THBS2;THBS1
R-HSA-390522	Striated Muscle Contraction	2	40	0.00514261	TPM1
R-HSA-5173214	O-glycosylation of TSR domain-containing proteins	2	41	0.00539388	THBS2;THBS1
R-HSA-5173105	O-linked glycosylation	3	133	0.00628449	GCNT1;THBS2;THBS1
R-HSA-114608	Platelet degranulation	3	137	0.00886737	CD109;CD9;THBS1
R-HSA-166020	Transfer of LPS from LBP carrier to CD14	1	3	0.0131653	CD14
R-HSA-3781865	Diseases of glycosylation	3	190	0.0146491	VCAN;THBS2;THBS1
R-HSA-3906995	Diseases associated with O-glycosylation of proteins	2	76	0.0179108	THBS2;THBS1
R-HSA-76005	Response to elevated platelet cytosolic Ca2+	3	144	0.0189837	CD109;CD9;THBS1
R-HSA-1300652	Sperm:Oocyte Membrane Binding	1	5	0.0235752	CD9
R-HSA-3595172	Defective CHST3 causes SEDCJD	1	9	0.0235752	VCAN
R-HSA-3595174	Defective CHST14 causes EDS, musculocontractural type	1	9	0.0235752	VCAN
R-HSA-964827	Progressive trimming of alpha-1,2-linked mannose residues from Man9/8/7GlcNAc2 to produce Man5GlcNAc2	1	10	0.0261608	MAN1A1
R-HSA-3595177	Defective CHSY1 causes TPBS	1	10	0.0261608	VCAN
R-HSA-3000178	ECM proteoglycans	2	78	0.0285414	VCAN;TNXB
R-HSA-1474244	Extracellular matrix organization	5	329	0.0322776	VCAN;TNXB;COL12A1;THBS1;FBN1
R-HSA-2022923	Dermatan sulfate biosynthesis	1	13	0.0338775	VCAN
R-HSA-8957275	Post-translational protein phosphorylation	2	109	0.0340282	VCAN;FBN1
R-HSA-163125	Post-translational modification: synthesis of GPI-anchored proteins	2	114	0.0375022	CPM;CD109
R-HSA-445355	Smooth Muscle Contraction	2	39	0.0435797	TPM1
R-HSA-964739	N-glycan trimming and elongation in the cis-Golgi	1	18	0.0466059	MAN1A1

## Sheet: Realimentationown-Reg
Reactome pathways associated with overrepresentation of down-regulated genes compared between high and low gain animals during the ad libitum period (P < 0.05)
Pathway identifier	Pathway name	Entities found	Entities total	P-value	Submitted entities found
R-HSA-1368071	NR1D1 (REV-ERBA) represses gene expression	2	10	0.00184502	NR1D1
R-HSA-140877	Formation of Fibrin Clot (Clotting Cascade)	2	42	0.00255884	VWF;F3
R-HSA-380108	Chemokine receptors bind chemokines	2	48	0.00456412	CXCL3
R-HSA-375276	Peptide ligand-binding receptors	3	194	0.00736347	DARC;CXCL3
R-HSA-140834	Extrinsic Pathway of Fibrin Clot Formation	1	6	0.0114209	F3
R-HSA-163125	Post-translational modification: synthesis of GPI-anchored proteins	2	114	0.0118415	XPNPEP2;MDGA2
R-HSA-1368082	RORA activates gene expression	2	38	0.0202746	NR1D1
R-HSA-8854521	Interaction between PHLDA1 and AURKA	1	4	0.0269201	PHLDA1
R-HSA-6798695	Neutrophil degranulation	3	480	0.0307159	QPCT;GGH;CXCL3
R-HSA-8963888	Chylomicron assembly	0	13	0.0352754
R-HSA-1368108	BMAL1:CLOCK,NPAS2 activates circadian gene expression	2	70	0.0363436	NR1D1
R-HSA-140837	Intrinsic Pathway of Fibrin Clot Formation	1	24	0.0394271	VWF
R-HSA-373076	Class A/1 (Rhodopsin-like receptors)	3	401	0.0428772	DARC;CXCL3
R-HSA-75109	Triglyceride biosynthesis	1	33	0.0463086	AGMO
R-HSA-354194	GRB2:SOS provides linkage to MAPK signaling for Integrins	1	20	0.0490479	VWF

## Sheet: RealimentationUp-Reg
Reactome pathways associated with overrepresentation of up-regulated genes compared between high and low gain animals during the ad libitum period (P < 0.05)
Pathway identifier	Pathway name	Entities found	Entities total	P-value	Submitted entities found
R-HSA-5334118	DNA methylation	11	37	1.11022e-16	LOC616819;LOC787465;HIST1H2AJ;HIST1H2AD;HIST2H2BE
R-HSA-212300	PRC2 methylates histones and DNA	11	45	1.11022e-16	LOC616819;LOC787465;HIST1H2AJ;HIST1H2AD;HIST2H2BE
R-HSA-73777	RNA Polymerase I Chain Elongation	11	61	1.11022e-16	LOC616819;LOC787465;HIST1H2AJ;HIST1H2AD;HIST2H2BE
R-HSA-3214815	HDACs deacetylate histones	11	63	1.11022e-16	LOC616819;LOC787465;HIST1H2AJ;HIST1H2AD;HIST2H2BE
R-HSA-73728	RNA Polymerase I Promoter Opening	11	34	1.11022e-16	LOC616819;LOC787465;HIST1H2AJ;HIST1H2AD;HIST2H2BE
R-HSA-774815	Nucleosome assembly	10	55	4.44089e-16	LOC787465;HIST1H2AJ;HIST1H2AD;HIST2H2BE
R-HSA-606279	Deposition of new CENPA-containing nucleosomes at the centromere	10	55	4.44089e-16	LOC787465;HIST1H2AJ;HIST1H2AD;HIST2H2BE
R-HSA-2559582	Senescence-Associated Secretory Phenotype (SASP)	12	89	4.44089e-16	CCNA2;LOC616819;LOC787465;HIST1H2AJ;HIST1H2AD;HIST2H2BE
R-HSA-5578749	Transcriptional regulation by small RNAs	11	81	9.99201e-16	LOC616819;LOC787465;HIST1H2AJ;HIST1H2AD;HIST2H2BE
R-HSA-171306	Packaging Of Telomere Ends	10	34	3.66374e-15	LOC787465;HIST1H2AJ;HIST1H2AD;HIST2H2BE
R-HSA-427389	ERCC6 (CSB) and EHMT2 (G9a) positively regulate rRNA expression	11	49	4.66294e-15	LOC616819;LOC787465;HIST1H2AJ;HIST1H2AD;HIST2H2BE
R-HSA-211000	Gene Silencing by RNA	11	115	3.29736e-14	LOC616819;LOC787465;HIST1H2AJ;HIST1H2AD;HIST2H2BE
R-HSA-427359	SIRT1 negatively regulates rRNA Expression	11	46	1.38334e-13	LOC616819;LOC787465;HIST1H2AJ;HIST1H2AD;HIST2H2BE
R-HSA-2299718	Condensation of Prophase Chromosomes	11	55	3.73923e-13	LOC616819;LOC787465;HIST1H2AJ;HIST1H2AD;HIST2H2BE
R-HSA-3214847	HATs acetylate histones	12	110	1.58762e-12	LOC616819;LOC787465;HIST1H2AJ;HIST1H2AD;HIST2H2BE
R-HSA-427413	NoRC negatively regulates rRNA expression	11	81	2.01505e-12	LOC616819;LOC787465;HIST1H2AJ;HIST1H2AD;HIST2H2BE
R-HSA-5625886	Activated PKN1 stimulates transcription of AR (androgen receptor) regulated genes KLK2 and KLK3	11	49	3.52851e-12	LOC616819;LOC787465;HIST1H2AJ;HIST1H2AD;HIST2H2BE
R-HSA-5250924	B-WICH complex positively regulates rRNA expression	11	62	6.32039e-12	LOC616819;LOC787465;HIST1H2AJ;HIST1H2AD;HIST2H2BE
R-HSA-8939236	RUNX1 regulates transcription of genes involved in differentiation of HSCs	11	106	7.00262e-12	LOC616819;LOC787465;HIST1H2AJ;HIST1H2AD;HIST2H2BE
R-HSA-73854	RNA Polymerase I Promoter Clearance	11	83	1.68654e-11	LOC616819;LOC787465;HIST1H2AJ;HIST1H2AD;HIST2H2BE
R-HSA-157579	Telomere Maintenance	10	76	1.77079e-11	LOC787465;HIST1H2AJ;HIST1H2AD;HIST2H2BE
R-HSA-912446	Meiotic recombination	11	60	2.66461e-11	LOC616819;LOC787465;HIST1H2AJ;HIST1H2AD;HIST2H2BE
R-HSA-68875	Mitotic Prophase	11	133	2.7862e-11	LOC616819;LOC787465;HIST1H2AJ;HIST1H2AD;HIST2H2BE
R-HSA-2262752	Cellular responses to stress	19	511	3.89538e-11	CCNA2;LOC616819;LOC787465;HIST1H2AJ;HIST1H2AD;HIST2H2BE;HSPA1A
R-HSA-5625740	RHO GTPases activate PKNs	11	80	3.95405e-11	LOC616819;LOC787465;HIST1H2AJ;HIST1H2AD;HIST2H2BE
R-HSA-73864	RNA Polymerase I Transcription	11	86	4.30765e-11	LOC616819;LOC787465;HIST1H2AJ;HIST1H2AD;HIST2H2BE
R-HSA-3371568	Attenuation phase	7	47	5.31524e-11	HSPA1A
R-HSA-73886	Chromosome Maintenance	10	104	8.11718e-11	LOC787465;HIST1H2AJ;HIST1H2AD;HIST2H2BE
R-HSA-5689880	Ub-specific processing proteases	12	206	9.57857e-11	CCNA2;LOC787465;HIST1H2AJ;HIST1H2AD;HIST2H2BE
R-HSA-2559586	DNA Damage/Telomere Stress Induced Senescence	11	72	1.14164e-10	CCNA2;LOC787465;HIST1H2AJ;HIST1H2AD;HIST2H2BE
R-HSA-5250941	Negative epigenetic regulation of rRNA expression	11	90	1.38279e-10	LOC616819;LOC787465;HIST1H2AJ;HIST1H2AD;HIST2H2BE
R-HSA-5250913	Positive epigenetic regulation of rRNA expression	11	81	1.5486e-10	LOC616819;LOC787465;HIST1H2AJ;HIST1H2AD;HIST2H2BE
R-HSA-8936459	RUNX1 regulates genes involved in megakaryocyte differentiation and platelet function	11	78	1.66885e-10	LOC616819;LOC787465;HIST1H2AJ;HIST1H2AD;HIST2H2BE
R-HSA-8953897	Cellular responses to external stimuli	19	598	2.03134e-10	CCNA2;LOC616819;LOC787465;HIST1H2AJ;HIST1H2AD;HIST2H2BE;HSPA1A
R-HSA-3371571	HSF1-dependent transactivation	7	59	2.54958e-10	HSPA1A
R-HSA-2559580	Oxidative Stress Induced Senescence	11	114	2.87426e-10	LOC616819;LOC787465;HIST1H2AJ;HIST1H2AD;HIST2H2BE
R-HSA-1221632	Meiotic synapsis	10	63	6.68333e-09	LOC787465;HIST1H2AJ;HIST1H2AD;HIST2H2BE
R-HSA-68886	M Phase	12	390	9.85957e-09	LOC616819;LOC787465;HIST1H2AJ;HIST1H2AD;KIF20A;HIST2H2BE
R-HSA-4839726	Chromatin organization	12	257	1.18746e-08	LOC616819;LOC787465;HIST1H2AJ;HIST1H2AD;HIST2H2BE
R-HSA-3247509	Chromatin modifying enzymes	12	257	1.18746e-08	LOC616819;LOC787465;HIST1H2AJ;HIST1H2AD;HIST2H2BE
R-HSA-69473	G2/M DNA damage checkpoint	7	81	1.80435e-08	LOC787465;HIST2H2BE
R-HSA-1500620	Meiosis	11	94	2.30104e-08	LOC616819;LOC787465;HIST1H2AJ;HIST1H2AD;HIST2H2BE
R-HSA-69278	Cell Cycle, Mitotic	16	566	3.39184e-08	TOP2A;CCNA2;LOC787465;LOC616819;HIST1H2AJ;HIST1H2AD;KIF20A;HIST2H2BE
R-HSA-212165	Epigenetic regulation of gene expression	11	140	4.21959e-08	LOC616819;LOC787465;HIST1H2AJ;HIST1H2AD;HIST2H2BE
R-HSA-2559583	Cellular Senescence	12	199	5.90346e-08	CCNA2;LOC616819;LOC787465;HIST1H2AJ;HIST1H2AD;HIST2H2BE
R-HSA-201722	Formation of the beta-catenin:TCF transactivating complex	11	67	7.4538e-08	LOC616819;LOC787465;HIST1H2AJ;HIST1H2AD;HIST2H2BE
R-HSA-5693607	Processing of DNA double-strand break ends	8	90	1.67653e-07	CCNA2;LOC787465;HIST2H2BE
R-HSA-5688426	Deubiquitination	12	289	4.31946e-07	CCNA2;LOC787465;HIST1H2AJ;HIST1H2AD;HIST2H2BE
R-HSA-69481	G2/M Checkpoints	7	154	5.70801e-07	LOC787465;HIST2H2BE
R-HSA-195258	RHO GTPase Effectors	11	314	6.47047e-07	LOC616819;LOC787465;HIST1H2AJ;HIST1H2AD;HIST2H2BE
R-HSA-5617472	Activation of anterior HOX genes in hindbrain development during early embryogenesis	11	116	1.28157e-06	LOC616819;LOC787465;HIST1H2AJ;HIST1H2AD;HIST2H2BE
R-HSA-5619507	Activation of HOX genes during differentiation	11	116	1.28157e-06	LOC616819;LOC787465;HIST1H2AJ;HIST1H2AD;HIST2H2BE
R-HSA-5693571	Nonhomologous End-Joining (NHEJ)	7	57	1.54799e-06	LOC787465;HIST2H2BE
R-HSA-3371511	HSF1 activation	5	43	1.57639e-06	HSPA1A
R-HSA-3371453	Regulation of HSF1-mediated heat shock response	7	111	1.74829e-06	HSPA1A
R-HSA-194315	Signaling by Rho GTPases	11	445	3.74148e-06	LOC616819;LOC787465;HIST1H2AJ;HIST1H2AD;HIST2H2BE
R-HSA-1640170	Cell Cycle	16	680	4.00012e-06	TOP2A;CCNA2;LOC787465;LOC616819;HIST1H2AJ;HIST1H2AD;KIF20A;HIST2H2BE
R-HSA-8866654	E3 ubiquitin ligases ubiquitinate target proteins	6	57	4.24269e-06	LOC787465;HIST2H2BE
R-HSA-3371556	Cellular response to heat stress	7	133	4.27926e-06	HSPA1A
R-HSA-201681	TCF dependent signaling in response to WNT	12	216	8.01417e-06	SFRP2;LOC616819;LOC787465;HIST1H2AJ;HIST1H2AD;HIST2H2BE
R-HSA-8878171	Transcriptional regulation by RUNX1	11	260	8.82519e-06	LOC616819;LOC787465;HIST1H2AJ;HIST1H2AD;HIST2H2BE
R-HSA-5693567	HDR through Homologous Recombination (HR) or Single Strand Annealing (SSA)	8	124	1.79999e-05	CCNA2;LOC787465;HIST2H2BE
R-HSA-5693538	Homology Directed Repair	8	130	1.92112e-05	CCNA2;LOC787465;HIST2H2BE
R-HSA-5693565	Recruitment and ATM-mediated phosphorylation of repair and signaling proteins at DNA double strand breaks	7	66	2.01385e-05	LOC787465;HIST2H2BE
R-HSA-69620	Cell Cycle Checkpoints	8	279	3.55962e-05	CCNA2;LOC787465;HIST2H2BE
R-HSA-5693606	DNA Double Strand Break Response	7	74	3.63089e-05	LOC787465;HIST2H2BE
R-HSA-8852135	Protein ubiquitination	6	80	6.40262e-05	LOC787465;HIST2H2BE
R-HSA-195721	Signaling by Wnt	12	330	0.000103989	SFRP2;LOC616819;LOC787465;HIST1H2AJ;HIST1H2AD;HIST2H2BE
R-HSA-1474228	Degradation of the extracellular matrix	5	148	0.00013882	COL1A1;COL3A1;COL1A2;HTRA1;KLK7
R-HSA-5693532	DNA Double-Strand Break Repair	8	167	0.000156104	CCNA2;LOC787465;HIST2H2BE
R-HSA-8948216	Collagen chain trimerization	3	44	0.000228486	COL1A1;COL3A1;COL1A2
R-HSA-3000480	Scavenging by Class A Receptors	3	50	0.00033157	COL1A1;COL3A1;COL1A2
R-HSA-2214320	Anchoring fibril formation	2	15	0.000754298	COL1A1;COL1A2
R-HSA-2022090	Assembly of collagen fibrils and other multimeric structures	3	67	0.000950492	COL1A1;COL3A1;COL1A2
R-HSA-1442490	Collagen degradation	3	69	0.0010281	COL1A1;COL3A1;COL1A2
R-HSA-5689901	Metalloprotease DUBs	3	32	0.00137832	HIST1H2AJ;HIST1H2AD
R-HSA-1650814	Collagen biosynthesis and modifying enzymes	3	76	0.00147618	COL1A1;COL3A1;COL1A2
R-HSA-2243919	Crosslinking of collagen fibrils	2	24	0.0019019	COL1A1;COL1A2
R-HSA-8874081	MET activates PTK2 signaling	3	32	0.00197025	COL1A1;COL3A1;COL1A2
R-HSA-3000178	ECM proteoglycans	3	78	0.00235051	COL1A1;COL3A1;COL1A2
R-HSA-1538133	G0 and Early G1	4	38	0.00246439	CCNA2;TOP2A
R-HSA-8875878	MET promotes cell motility	3	45	0.00269988	COL1A1;COL3A1;COL1A2
R-HSA-3000170	Syndecan interactions	3	29	0.00284812	COL1A1;COL3A1;COL1A2
R-HSA-1474290	Collagen formation	3	104	0.00375301	COL1A1;COL3A1;COL1A2
R-HSA-3214858	RMTs methylate histone arginines	4	53	0.0041147	LOC616819;HIST1H2AJ;HIST1H2AD
R-HSA-73894	DNA Repair	8	348	0.00464438	CCNA2;LOC787465;HIST2H2BE
R-HSA-3000171	Non-integrin membrane-ECM interactions	3	61	0.0081362	COL1A1;COL3A1;COL1A2
R-HSA-1474244	Extracellular matrix organization	6	329	0.00847106	COL1A1;MFAP5;COL3A1;COL1A2;HTRA1;KLK7
R-HSA-5689603	UCH proteinases	3	98	0.00932403	HIST1H2AJ;HIST1H2AD
R-HSA-1362300	Transcription of E2F targets under negative control by p107 (RBL1) and p130 (RBL2) in complex with HDAC1	2	20	0.00981233	CCNA2
R-HSA-75892	Platelet Adhesion to exposed collagen	2	16	0.0130219	COL1A1;COL1A2
R-HSA-170145	Phosphorylation of proteins involved in the G2/M transition by Cyclin A:Cdc2 complexes	1	5	0.0131653	CCNA2
R-HSA-2173782	Binding and Uptake of Ligands by Scavenger Receptors	3	169	0.0169544	COL1A1;COL3A1;COL1A2
R-HSA-68911	G2 Phase	1	7	0.0183837	CCNA2
R-HSA-597592	Post-translational protein modification	14	1530	0.0211593	TOP2A;CCNA2;LOC787465;HIST1H2AJ;HIST1H2AD;THY1;HIST2H2BE
R-HSA-1362277	Transcription of E2F targets under negative control by DREAM complex	2	25	0.0239441	TOP2A
R-HSA-3371497	HSP90 chaperone cycle for steroid hormone receptors (SHR)	2	68	0.0244384	HSPA1A
R-HSA-977225	Amyloid fiber formation	3	82	0.0329351	HIST1H2AJ;HIST1H2AD;HIST2H2BE
R-HSA-68616	Assembly of the ORC complex at the origin of replication	0	6	0.0415344
R-HSA-430116	GP1b-IX-V activation signalling	2	12	0.0461071	COL1A1;COL1A2
R-HSA-453279	Mitotic G1-G1/S phases	4	170	0.0467283	CCNA2;TOP2A
R-HSA-6806834	Signaling by MET	3	87	0.0498295	COL1A1;COL3A1;COL1A2

## Sheet: HighGainDown-Reg
Reactome pathways associated with overrepresentation of down-regulated genes compared between high gain animals during the feed-restricted period vs. ad libitum period (P < 0.05)
Pathway identifier	Pathway name	Entities found	Entities total	P-value	Submitted entities found
R-HSA-611105	Respiratory electron transport	45	115	1.11022e-16	NDUFB9;COX7B;NDUFA13;NDUFB8;UQCRB;NDUFB6;NDUFA12;NDUFB5;NDUFA10;NDUFB3;ETFA;UQCR11;UQCR10;COX6A1;COX5B;COX7C;COX5A;UQCRH;CYC1;NDUFV2;NDUFV1;NDUFA9;NDUFA7;NDUFA6;NDUFA4;NDUFA3;NDUFA2;NDUFC2;SDHD;SDHA;COX6C;HSPE1;COX7A2L;NDUFS8;NDUFS7;UQCRQ;NDUFS6;NDUFS5;NDUFAB1;TMEM126A;UQCRC1;NDUFS2;CYCS;NDUFS1;UQCRC2
R-HSA-1428517	The citric acid (TCA) cycle and respiratory electron transport	78	219	1.11022e-16	NDUFA13;COX7B;BRP44L;NDUFA12;NDUFA10;ATP5C1;ETFA;ATP5G3;LOC782270;COX6A1;ATP5G1;COX7C;BSG;IDH3B;DLAT;PDHX;NDUFC2;SDHD;SDHA;ATP5F1;ATP5J2;COX7A2L;NDUFS8;NDUFS7;NDUFS6;NDUFS5;TMEM126A;UQCRC1;NDUFS2;NDUFS1;SUCLG1;HAGH;UQCRC2;DLD;NDUFB9;NDUFB8;FH;UQCRB;NDUFB6;NDUFB5;GLO1;NDUFB3;ATP5A1;BRP44;UQCR11;ATP5H;PDHB;UQCR10;ATP5O;COX5B;COX5A;UQCRH;ATP5L;LDHB;ATP5B;ATP5D;CYC1;NDUFV2;NDUFV1;NDUFA9;NDUFA7;SLC16A…
R-HSA-163200	Respiratory electron transport, ATP synthesis by chemiosmotic coupling, and heat production by uncoupling proteins.	57	146	1.11022e-16	NDUFA13;COX7B;NDUFA12;NDUFA10;ATP5C1;ETFA;ATP5G3;LOC782270;COX6A1;ATP5G1;COX7C;NDUFC2;SDHD;SDHA;ATP5F1;ATP5J2;COX7A2L;NDUFS8;NDUFS7;NDUFS6;NDUFS5;TMEM126A;UQCRC1;NDUFS2;NDUFS1;UQCRC2;NDUFB9;NDUFB8;UQCRB;NDUFB6;NDUFB5;NDUFB3;ATP5A1;UQCR11;ATP5H;UQCR10;ATP5O;COX5B;COX5A;UQCRH;ATP5L;ATP5B;ATP5D;CYC1;NDUFV2;NDUFV1;NDUFA9;NDUFA7;NDUFA6;NDUFA4;NDUFA3;NDUFA2;COX6C;HSPE1;UQCRQ;NDUFAB1;CYCS
R-HSA-1430728	Metabolism	276	3461	1.11022e-16	PANK3;PANK1;ECI2;GDE1;ATP5C1;ENO1;GCSH;STS;RPS16;BSG;GLUL;PDHX;ACSL1;MCCC1;OMD;TALDO1;ACSL5;ACSL4;GCAT;CYP27A1;COX7A2L;UQCRC1;TMEM126A;SUCLG1;UQCRC2;ALDH7A1;MMADHC;RETSAT;ATP5H;ATP5O;OAZ1;ATP5L;ATP5B;LDHB;CYP2B6;PRKAR2A;ATP5D;PNPO;APOE;PCK1;PCK2;DECR1;FDFT1;GSTM3;GSTM2;GSTM1;SLC10A1;ADHFE1;CIDEA;PYCR1;ACADSB;BRI3BP;CS;GLUD1;SQLE;ALDH6A1;UCK2;ADI1;FASN;ACER3;GPI;COX7B;BRP44L;QPRT;LOC782270;COX7C;A…
R-HSA-6799198	Complex I biogenesis	24	57	7.77156e-15	NDUFA9;NDUFB9;NDUFA13;NDUFA7;NDUFB8;NDUFA6;NDUFB6;NDUFA12;NDUFB5;NDUFA3;NDUFA2;NDUFA10;NDUFB3;NDUFC2;NDUFS8;NDUFS7;NDUFS6;NDUFS5;NDUFAB1;TMEM126A;NDUFS2;NDUFS1;NDUFV2;NDUFV1
R-HSA-71406	Pyruvate metabolism and Citric Acid (TCA) cycle	23	88	1.12066e-12	PDHX;FH;PDHA1;SLC16A1;MDH1;BRP44L;MDH2;IDH1;ADHFE1;GLO1;BRP44;SDHD;PDHB;SDHA;CS;LDHB;BSG;IDH3B;SUCLG1;DLAT;HAGH;ACO2;DLD
R-HSA-1268020	Mitochondrial protein import	20	67	1.91147e-12	HSPA9;DNAJC19;NDUFB8;MTX2;CMC2;ATP5A1;CHCHD10;TIMM23;ATP5G1;CS;ATP5B;CHCHD2;CHCHD3;SAMM50;VDAC1;CYC1;ACO2;SLC25A4;DLD;SLC25A13
R-HSA-2426168	Activation of gene expression by SREBF (SREBP)	24	70	5.65327e-11	SQLE;IDI1;HMGCS1;GPAM;FASN;CYP51A1;ELOVL6;HMGCR;LSS;SC5DL;ACACA;FDFT1
R-HSA-163210	Formation of ATP by chemiosmotic coupling	12	23	9.25334e-11	ATP5B;ATP5D;ATP5A1;ATP5C1;ATP5H;ATP5G3;ATP5O;ATP5F1;LOC782270;ATP5G1;ATP5J2;ATP5L
R-HSA-1655829	Regulation of cholesterol biosynthesis by SREBP (SREBF)	25	86	1.07694e-09	IDI1;HMGCS1;INSIG1;CYP51A1;ELOVL6;HMGCR;LSS;ACACA;SQLE;GPAM;FASN;SC5DL;FDFT1
R-HSA-8949613	Cristae formation	18	31	2.54388e-08	HSPA9;MTX2;ATP5A1;IMMT;ATP5C1;ATP5H;ATP5G3;ATP5O;LOC782270;ATP5F1;ATP5G1;ATP5J2;ATP5L;ATP5B;CHCHD3;SAMM50;MINOS1;ATP5D
R-HSA-70263	Gluconeogenesis	16	67	4.53433e-08	SLC25A1;GPI;TPI1;GOT1;MDH1;MDH2;PGAM1;GOT2;ENO1;PGK1;PCK1;ALDOA;SLC25A11;PCK2;SLC25A13
R-HSA-70268	Pyruvate metabolism	13	47	5.7889e-08	PDHX;LDHB;SLC16A1;PDHA1;BRP44L;GLO1;BSG;BRP44;PDHB;DLAT;HAGH;DLD
R-HSA-70326	Glucose metabolism	19	139	3.98149e-06	SLC25A1;GPI;PFKFB1;TPI1;GOT1;MDH1;MDH2;PGAM1;GOT2;ENO1;HK2;HK1;PGK1;PCK1;ALDOA;SLC25A11;PCK2;SLC25A13
R-HSA-71403	Citric acid cycle (TCA cycle)	10	45	9.12618e-06	CS;FH;MDH1;MDH2;IDH1;IDH3B;SUCLG1;SDHD;ACO2;SDHA;DLD
R-HSA-73728	RNA Polymerase I Promoter Opening	9	34	1.06137e-05	LOC787269;HIST1H2AD;HIST2H2BE
R-HSA-3214815	HDACs deacetylate histones	11	63	2.46489e-05	HIST1H2AH;LOC787269;HIST1H2AD;HIST2H2BE
R-HSA-70614	Amino acid synthesis and interconversion (transamination)	12	80	4.59443e-05	GLUD1;OAT;GOT1;GPT2;GOT2;ASNS;PYCR1;PGD;GLUL;SERINC2
R-HSA-212300	PRC2 methylates histones and DNA	9	45	4.80129e-05	LOC787269;HIST1H2AD;HIST2H2BE
R-HSA-156590	Glutathione conjugation	11	67	4.86617e-05	GSTM3;GSTM2;GSTM1;GSTO1;GSS;GSTA2;GSTT1
R-HSA-5334118	DNA methylation	9	37	6.66765e-05	LOC787269;HIST1H2AD;HIST2H2BE
R-HSA-191273	Cholesterol biosynthesis	13	72	9.38507e-05	SQLE;IDI1;EBP;HMGCS1;CYP51A1;DHCR24;MSMO1;HMGCR;LSS;SC5DL;ACAT2;FDFT1
R-HSA-75105	Fatty acyl-CoA biosynthesis	12	79	0.000136968	SLC25A1;ACLY;ACSL1;ELOVL5;FASN;ACSL5;ACSL4;ELOVL6;HSD17B12;PTPLB;ACACA;CBR4
R-HSA-8957322	Metabolism of steroids	36	316	0.000147442	IDI1;HMGCS1;SLC10A1;SRD5A1;INSIG1;CYP51A1;ELOVL6;MSMO1;DHCR24;HMGCR;HSD17B12;LSS;ACACA;ACAT2;CYP17A1;CYP27A1;SQLE;EBP;GPAM;ACOX2;FASN;SC5DL;FDFT1
R-HSA-2559582	Senescence-Associated Secretory Phenotype (SASP)	14	89	0.000170031	CCNA2;UBB;LOC787269;HIST1H2AD;IGFBP7;HIST2H2BE
R-HSA-69481	G2/M Checkpoints	18	154	0.000172098	RFC3;PSMB4;PSMB5;PSMA4;UBB;PSMD14;LOC787269;PSMA7;HIST2H2BE;YWHAG;YWHAH
R-HSA-606279	Deposition of new CENPA-containing nucleosomes at the centromere	9	55	0.000213377	LOC787269;HIST1H2AD;HIST2H2BE
R-HSA-774815	Nucleosome assembly	9	55	0.000213377	LOC787269;HIST1H2AD;HIST2H2BE
R-HSA-204174	Regulation of pyruvate dehydrogenase (PDH) complex	6	25	0.000337773	PDHX;PDHA1;PDHB;DLAT;DLD
R-HSA-3656243	Defective ST3GAL3 causes MCT12 and EIEE15	4	9	0.000352043	LUM;OMD;OGN;KERA
R-HSA-3656244	Defective B4GALT1 causes B4GALT1-CDG (CDG-2d)	4	9	0.000352043	LUM;OMD;OGN;KERA
R-HSA-3656225	Defective CHST6 causes MCDC1	4	9	0.000352043	LUM;OMD;OGN;KERA
R-HSA-70895	Branched-chain amino acid catabolism	10	69	0.000392604	ALDH6A1;IVD;BCKDHB;MCCC1;DBT;ACADSB;DLD;ACAT1;BCAT2;ALDH9A1
R-HSA-73777	RNA Polymerase I Chain Elongation	9	61	0.000448914	LOC787269;HIST1H2AD;HIST2H2BE
R-HSA-71291	Metabolism of amino acids and derivatives	46	656	0.000450571	AHCY;OAT;PSMD14;HAAO;PDHB;OAZ1;SAT1;PSMA7;ACAT1;GCSH;PSMB4;PSMB5;RPS16;DBT;TDH;DLAT;CKB;GLUL;PDHX;NQO1;PDHA1;GOT1;AADAT;GPT2;MCCC1;BCKDHB;GOT2;PYCR1;ASNS;PGD;ACADSB;GCAT;GLUD1;ALDH6A1;PSMA4;ADI1;IVD;NDUFAB1;SERINC2;ALDH7A1;DLD;BCAT2;ALDH9A1
R-HSA-1592230	Mitochondrial biogenesis	25	127	0.000568784	HSPA9;ALAS1;ACSS2;MTX2;ATP5A1;IMMT;ATP5C1;ATP5H;ATP5G3;ATP5O;LOC782270;ATP5F1;ATP5G1;ATP5J2;ATP5L;ATP5B;GLUD1;CHCHD3;SAMM50;MINOS1;ATP5D;CYCS;CYC1
R-HSA-5628897	TP53 Regulates Metabolic Genes	16	125	0.000699157	GPI;COX7B;G6PD;NDUFA4;COX6A1;COX5B;COX6C;COX7C;COX5A;PRDX2;COX7A2L;AKT2;PRDX1;CYCS;CYC1;YWHAG;YWHAH
R-HSA-74182	Ketone body metabolism	6	28	0.000867962	ACSS3;BDH1;OXCT1;BRI3BP;AACS;ACAT1
R-HSA-171306	Packaging Of Telomere Ends	9	34	0.0010598	LOC787269;HIST1H2AD;HIST2H2BE
R-HSA-389661	Glyoxylate metabolism and glycine degradation	11	78	0.00122269	GCSH;PDHX;PDHA1;BCKDHB;GOT2;DBT;NDUFAB1;PDHB;DLAT;DLD
R-HSA-77108	Utilization of Ketone Bodies	4	14	0.00178994	BDH1;OXCT1;ACAT1
R-HSA-71387	Metabolism of carbohydrates	33	414	0.00203131	SLC25A1;GPI;PFKFB1;ENO1;SAT1;HK2;HK1;UBB;PGK1;PCK1;PCK2;G6PD;TPI1;MDH1;GOT1;MDH2;LUM;DCXR;PGAM1;AGL;GOT2;OMD;BGN;TALDO1;KERA;PGD;OGN;TKT;ALDOA;SLC25A11;SLC25A13
R-HSA-69473	G2/M DNA damage checkpoint	11	81	0.00254277	RFC3;LOC787269;HIST2H2BE;YWHAG;YWHAH
R-HSA-163765	ChREBP activates metabolic gene expression	4	8	0.00288665	ACLY;MLXIPL;FASN;ACACA
R-HSA-4641257	Degradation of AXIN	8	57	0.00336647	PSMB4;PSMB5;PSMA4;UBB;TNKS2;PSMD14;PSMA7
R-HSA-174113	SCF-beta-TrCP mediated degradation of Emi1	7	55	0.00422656	PSMB4;PSMB5;PSMA4;PSMD14;UBB;PSMA7
R-HSA-69017	CDK-mediated phosphorylation and removal of Cdc6	7	53	0.00422656	PSMB4;PSMB5;PSMA4;PSMD14;UBB;PSMA7
R-HSA-8939236	RUNX1 regulates transcription of genes involved in differentiation of HSCs	16	106	0.00430084	PSMB4;PSMB5;PSMA4;UBB;PSMD14;LOC787269;HIST1H2AD;PSMA7;HIST2H2BE
R-HSA-75876	Synthesis of very long-chain fatty acyl-CoAs	7	51	0.0046519	ACSL1;ELOVL5;ACSL5;ACSL4;ELOVL6;HSD17B12;PTPLB
R-HSA-180585	Vif-mediated degradation of APOBEC3G	7	56	0.0046519	PSMB4;PSMB5;PSMA4;PSMD14;UBB;PSMA7
R-HSA-5689880	Ub-specific processing proteases	23	206	0.00477735	PSMD14;HIST1H2AH;LOC787269;PSMA7;HIST2H2BE;SMAD7;CCNA2;PSMB4;PSMB5;PSMA4;UBB;TNKS2;HIST1H2AD;VDAC1
R-HSA-350562	Regulation of ornithine decarboxylase (ODC)	7	52	0.00559845	NQO1;PSMB4;PSMB5;PSMA4;PSMD14;OAZ1;PSMA7
R-HSA-3371599	Defective HLCS causes multiple carboxylase deficiency	3	10	0.00592951	PCCB;MCCC1;ACACA
R-HSA-5578749	Transcriptional regulation by small RNAs	9	81	0.00645936	LOC787269;HIST1H2AD;HIST2H2BE
R-HSA-70171	Glycolysis	10	108	0.00698851	GPI;PFKFB1;TPI1;PGAM1;PGK1;ENO1;ALDOA;HK2;HK1
R-HSA-5689603	UCH proteinases	13	98	0.00716325	PSMB4;PSMB5;PSMA4;UBB;PSMD14;HIST1H2AH;HIST1H2AD;UCHL3;PSMA7;SMAD7
R-HSA-5362768	Hh mutants that don't undergo autocatalytic processing are degraded by ERAD	7	61	0.00727918	PSMB4;PSMB5;PSMA4;PSMD14;UBB;PSMA7
R-HSA-68949	Orc1 removal from chromatin	8	73	0.00754244	CCNA2;PSMB4;PSMB5;PSMA4;UBB;PSMD14;PSMA7
R-HSA-75815	Ubiquitin-dependent degradation of Cyclin D	7	53	0.00791468	PSMB4;PSMB5;PSMA4;PSMD14;UBB;PSMA7
R-HSA-69229	Ubiquitin-dependent degradation of Cyclin D1	7	53	0.00791468	PSMB4;PSMB5;PSMA4;PSMD14;UBB;PSMA7
R-HSA-174084	Autodegradation of Cdh1 by Cdh1:APC/C	7	63	0.00859018	PSMB4;PSMB5;PSMA4;PSMD14;UBB;PSMA7
R-HSA-5656121	Translesion synthesis by POLI	4	20	0.00872475	RFC3;UBB
R-HSA-2022857	Keratan sulfate degradation	4	22	0.00872475	LUM;OMD;OGN;KERA
R-HSA-68827	CDT1 association with the CDC6:ORC:origin complex	7	59	0.00930708	PSMB4;PSMB5;PSMA4;PSMD14;UBB;PSMA7
R-HSA-180897	Vpr-mediated induction of apoptosis by mitochondrial outer membrane permeabilization	2	4	0.00941175	SLC25A5;SLC25A4
R-HSA-433692	Proton-coupled monocarboxylate transport	3	12	0.0097204	SLC16A1;BSG;SLC16A7
R-HSA-3323169	Defects in biotin (Btn) metabolism	3	12	0.0097204	PCCB;MCCC1;ACACA
R-HSA-5387390	Hh mutants abrogate ligand secretion	7	64	0.0100668	PSMB4;PSMB5;PSMA4;PSMD14;UBB;PSMA7
R-HSA-5655862	Translesion synthesis by POLK	4	21	0.0101365	RFC3;UBB
R-HSA-3000480	Scavenging by Class A Receptors	6	50	0.0102609	COL1A1;COL3A1;COL1A2;FTH1;APOE;MASP1
R-HSA-2243919	Crosslinking of collagen fibrils	4	24	0.0116884	COL1A1;COL1A2;PCOLCE;LOXL1
R-HSA-174154	APC/C:Cdc20 mediated degradation of Securin	7	67	0.014556	PSMB4;PSMB5;PSMA4;PSMD14;UBB;PSMA7
R-HSA-174184	Cdc20:Phospho-APC/C mediated degradation of Cyclin A	8	72	0.014774	CCNA2;PSMB4;PSMB5;PSMA4;UBB;PSMD14;PSMA7
R-HSA-427389	ERCC6 (CSB) and EHMT2 (G9a) positively regulate rRNA expression	9	49	0.0152149	LOC787269;HIST1H2AD;HIST2H2BE
R-HSA-77111	Synthesis of Ketone Bodies	4	24	0.0152305	ACSS3;BDH1;BRI3BP;AACS;ACAT1
R-HSA-211733	Regulation of activated PAK-2p34 by proteasome mediated degradation	7	50	0.0156014	PSMB4;PSMB5;PSMA4;PSMD14;UBB;PSMA7
R-HSA-69052	Switching of origins to a post-replicative state	8	73	0.0157045	CCNA2;PSMB4;PSMB5;PSMA4;UBB;PSMD14;PSMA7
R-HSA-174178	APC/C:Cdh1 mediated degradation of Cdc20 and other APC/C:Cdh1 targeted proteins in late mitosis/early G1	7	72	0.016699	PSMB4;PSMB5;PSMA4;PSMD14;UBB;PSMA7
R-HSA-5658442	Regulation of RAS by GAPs	7	70	0.016699	PSMB4;PSMB5;PSMA4;PSMD14;UBB;PSMA7
R-HSA-6798695	Neutrophil degranulation	27	480	0.0168661	GPI;PSMD14;HBB;AGPAT2;ALAD;FTH1;CREG1;LAMP2;MLEC;SIRPA;CTSC;PGAM1;AGL;IDH1;ATP6AP2;NME2;NDUFC2;VAMP8;DNAJC3;ACLY;NPC2;CYSTM1;DEGS1;ALDOA;PPIA;FCGR2C
R-HSA-5696397	Gap-filling DNA repair synthesis and ligation in GG-NER	4	27	0.0172289	RFC3;UBB
R-HSA-556833	Metabolism of lipids	86	1316	0.019126	SLC25A1;PECR;ALAS1;ECI2;GDE1;MSMO1;DBI;AACS;STS;CPT2;ME1;SC5DL;ACADS;PCYT2;HMGCS1;GPX4;ELOVL5;ACSL1;AGXT2L1;ACSL5;ELOVL6;ACSL4;LSS;MUT;CYP27A1;ACLY;BDH1;ACOX2;ACOX1;EHHADH;PCCB;IDI1;ACSS3;ECHS1;INSIG1;HSD17B12;HMGCR;PTPLB;AGPAT2;ACACA;ACAT2;ACAT1;CYP17A1;EBP;OXCT1;THEM4;KDSR;CBR4;FDFT1;DECR1;SRD5A1;SLC10A1;MID1IP1;CYP51A1;CIDEA;DHCR24;BRI3BP;SQLE;GPAM;FABP7;FASN;NDUFAB1;ACER3;THRSP;DEGS1;CHPT1
R-HSA-349425	Autodegradation of the E3 ubiquitin ligase COP1	7	54	0.0203177	PSMB4;PSMB5;PSMA4;PSMD14;UBB;PSMA7
R-HSA-5676590	NIK-->noncanonical NF-kB signaling	7	61	0.0203177	PSMB4;PSMB5;PSMA4;PSMD14;UBB;PSMA7
R-HSA-1247673	Erythrocytes take up oxygen and release carbon dioxide	3	16	0.0207495	CA2;HBB
R-HSA-937039	IRAK1 recruits IKK complex	3	16	0.0207495	UBB;UBE2V1
R-HSA-975144	IRAK1 recruits IKK complex upon TLR7/8 or 9 stimulation	3	16	0.0207495	UBB;UBE2V1
R-HSA-975110	TRAF6 mediated IRF7 activation in TLR7/8 or 9 signaling	4	19	0.0216975	UBB;TLR8;UBE2V1
R-HSA-179419	APC:Cdc20 mediated degradation of cell cycle proteins prior to satisfation of the cell cycle checkpoint	8	73	0.0221957	CCNA2;PSMB4;PSMB5;PSMA4;UBB;PSMD14;PSMA7
R-HSA-3296482	Defects in vitamin and cofactor metabolism	5	42	0.0226486	MCCC1;PCCB;MUT;MMADHC;ACACA
R-HSA-5362517	Signaling by Retinoic Acid	7	71	0.0230134	PDHX;PDHA1;PDHB;DLAT;DLD;DHRS3
R-HSA-1475029	Reversible hydration of carbon dioxide	3	17	0.0242481	CA2
R-HSA-1234176	Oxygen-dependent proline hydroxylation of Hypoxia-inducible Factor Alpha	8	70	0.0247273	PSMB4;PSMB5;PSMA4;UBB;PSMD14;EPAS1;PSMA7
R-HSA-163358	PKA-mediated phosphorylation of key metabolic factors	2	7	0.0268588	PFKFB1;MLXIPL
R-HSA-176409	APC/C:Cdc20 mediated degradation of mitotic proteins	8	75	0.0274542	CCNA2;PSMB4;PSMB5;PSMA4;UBB;PSMD14;PSMA7
R-HSA-5607761	Dectin-1 mediated noncanonical NF-kB signaling	7	66	0.0275043	PSMB4;PSMB5;PSMA4;PSMD14;UBB;PSMA7
R-HSA-3000178	ECM proteoglycans	8	78	0.0288929	COL1A1;COL3A1;COL1A2;LUM;TNC;BGN;FN1;ASPN
R-HSA-8978868	Fatty acid metabolism	30	435	0.0304007	SLC25A1;PECR;ECHS1;ECI2;DBI;HSD17B12;PTPLB;ACACA;CPT2;THEM4;ACADS;CBR4;DECR1;GPX4;ACSL1;ELOVL5;MID1IP1;ACSL5;ELOVL6;ACSL4;MUT;ACLY;ACOX2;ACOX1;EHHADH;FASN;PCCB;NDUFAB1;THRSP
R-HSA-5689901	Metalloprotease DUBs	7	32	0.0308082	PSMD14;UBB;HIST1H2AH;HIST1H2AD
R-HSA-169911	Regulation of Apoptosis	7	54	0.0308082	PSMB4;PSMB5;PSMA4;PSMD14;UBB;PSMA7
R-HSA-68867	Assembly of the pre-replicative complex	7	68	0.0308082	PSMB4;PSMB5;PSMA4;PSMD14;UBB;PSMA7
R-HSA-69300	Removal of licensing factors from origins	8	75	0.0319246	CCNA2;PSMB4;PSMB5;PSMA4;UBB;PSMD14;PSMA7
R-HSA-5678895	Defective CFTR causes cystic fibrosis	7	67	0.032556	PSMB4;PSMB5;PSMA4;PSMD14;UBB;PSMA7
R-HSA-5358346	Hedgehog ligand biogenesis	7	72	0.032556	PSMB4;PSMB5;PSMA4;PSMD14;UBB;PSMA7
R-HSA-110314	Recognition of DNA damage by PCNA-containing replication complex	4	30	0.0325917	RFC3;UBB
R-HSA-69239	Synthesis of DNA	10	111	0.0327194	CCNA2;RFC3;PSMB4;PSMB5;PSMA4;UBB;PSMD14;PSMA7
R-HSA-3560782	Diseases associated with glycosaminoglycan metabolism	5	49	0.0336457	LUM;OMD;OGN;BGN;KERA
R-HSA-196836	Vitamin C (ascorbate) metabolism	3	20	0.0365262	CYB5A;GSTO1
R-HSA-69304	Regulation of DNA replication	8	78	0.0368682	CCNA2;PSMB4;PSMB5;PSMA4;UBB;PSMD14;PSMA7
R-HSA-157579	Telomere Maintenance	11	76	0.038052	RFC3;LOC787269;HIST1H2AD;HIST2H2BE
R-HSA-4608870	Asymmetric localization of PCP proteins	7	66	0.0402045	PSMB4;PSMB5;PSMA4;PSMD14;UBB;PSMA7
R-HSA-211000	Gene Silencing by RNA	9	115	0.0413632	LOC787269;HIST1H2AD;HIST2H2BE
R-HSA-163767	PP2A-mediated dephosphorylation of key metabolic factors	2	9	0.0423736	PFKFB1;MLXIPL
R-HSA-1236978	Cross-presentation of soluble exogenous antigens (endosomes)	5	53	0.0444752	PSMB4;PSMB5;PSMA4;PSMD14;PSMA7
R-HSA-6807047	Cholesterol biosynthesis via desmosterol	3	14	0.0461694	EBP;DHCR24;SC5DL
R-HSA-6807062	Cholesterol biosynthesis via lathosterol	3	14	0.0461694	EBP;DHCR24;SC5DL
R-HSA-2691230	Signaling by NOTCH1 HD Domain Mutants in Cancer	3	16	0.0461694	UBB;DLD
R-HSA-2691232	Constitutive Signaling by NOTCH1 HD Domain Mutants	3	16	0.0461694	UBB;DLD
R-HSA-196780	Biotin transport and metabolism	3	19	0.0461694	PCCB;MCCC1;ACACA
R-HSA-2022854	Keratan sulfate biosynthesis	4	37	0.0461715	LUM;OMD;OGN;KERA
R-HSA-2022090	Assembly of collagen fibrils and other multimeric structures	6	67	0.0480918	COL1A1;COL3A1;COL1A2;ITGA6;PCOLCE;LOXL1
R-HSA-200425	Import of palmitoyl-CoA into the mitochondrial matrix	4	28	0.049989	CPT2;MID1IP1;THRSP;ACACA

## Sheet: HighGainUp-Reg
Reactome pathways associated with overrepresentation of up-regulated genes compared between high gain animals during the feed-restricted period vs. ad libitum period (P < 0.05)
Pathway identifier	Pathway name	Entities found	Entities total	P-value	Submitted entities found
R-HSA-418457	cGMP effects	7	20	0.0124614	PDE1B;PDE1A;PDE2A;PDE3A;ITPR1;CYCT;KCNMB4
R-HSA-8851708	Signaling by FGFR2 IIIa TM	8	25	0.0279508	MT1A;NCBP1;FGF2;FGFR2
R-HSA-8941856	RUNX3 regulates NOTCH signaling	7	16	0.0357904	CREBBP;JAG1;MAML2;HES1;RBPJ
R-HSA-73856	RNA Polymerase II Transcription Termination	14	67	0.0390026	CHTOP;CPSF7;NCBP1;THOC1;UPF3B;CASC3;SRRM1;LSM11;FIP1L1;PCF11;SNRPG;SRSF5;SLU7;SRSF11
R-HSA-109688	Cleavage of Growing Transcript in the Termination Region	14	67	0.0390026	CHTOP;CPSF7;NCBP1;THOC1;UPF3B;CASC3;SRRM1;LSM11;FIP1L1;PCF11;SNRPG;SRSF5;SLU7;SRSF11
R-HSA-6809371	Formation of the cornified envelope	34	137	0.0433772	KRT81;LCE1B;KRT80;KRT17;PKP4
R-HSA-2470946	Cohesin Loading onto Chromatin	4	10	0.0471786	STAG1;RAD21;PDS5B;SMC3

## Sheet: LowGainDown-Reg
Reactome pathways associated with overrepresentation of down-regulated genes compared between low gain animals during the feed-restricted period vs. ad libitum period (P < 0.05)
Pathway identifier	Pathway name	Entities found	Entities total	P-value	Submitted entities found
R-HSA-611105	Respiratory electron transport	39	115	1.11022e-16	NDUFB9;COX7B;NDUFA13;NDUFB8;UQCRB;NDUFB6;NDUFB5;NDUFA10;NDUFB3;ETFA;UQCR11;UQCR10;COX6A1;COX5B;COX7C;COX5A;UQCRH;CYC1;NDUFA9;NDUFA6;NDUFA4;NDUFA3;NDUFA2;SDHD;SDHA;COX6C;HSPE1;COX7A2L;NDUFS8;NDUFS7;UQCRQ;NDUFS6;NDUFS5;NDUFAB1;UQCRC1;CYCS;NDUFS2;NDUFS1;UQCRC2
R-HSA-163200	Respiratory electron transport, ATP synthesis by chemiosmotic coupling, and heat production by uncoupling proteins.	50	146	1.11022e-16	NDUFA13;COX7B;NDUFA10;ATP5C1;ETFA;ATP5G3;LOC782270;COX6A1;ATP5G1;COX7C;SDHD;SDHA;ATP5F1;ATP5J2;COX7A2L;NDUFS8;NDUFS7;NDUFS6;NDUFS5;UQCRC1;NDUFS2;NDUFS1;UQCRC2;NDUFB9;NDUFB8;UQCRB;NDUFB6;NDUFB5;NDUFB3;ATP5A1;ATP5I;UQCR11;ATP5H;UQCR10;ATP5O;COX5B;COX5A;UQCRH;ATP5D;CYC1;NDUFA9;NDUFA6;NDUFA4;NDUFA3;NDUFA2;COX6C;HSPE1;UQCRQ;NDUFAB1;CYCS
R-HSA-1428517	The citric acid (TCA) cycle and respiratory electron transport	65	219	1.11022e-16	NDUFA13;COX7B;BRP44L;NDUFA10;ATP5C1;ETFA;ATP5G3;LOC782270;COX6A1;ATP5G1;COX7C;BSG;IDH3B;DLAT;SDHD;SDHA;ATP5F1;ATP5J2;COX7A2L;NDUFS8;NDUFS7;NDUFS6;NDUFS5;UQCRC1;NDUFS2;NDUFS1;SUCLG1;UQCRC2;NDUFB9;NDUFB8;UQCRB;NDUFB6;NDUFB5;NDUFB3;ATP5A1;BRP44;ATP5I;UQCR11;ATP5H;PDHB;UQCR10;ATP5O;COX5B;COX5A;UQCRH;LDHB;ATP5D;CYC1;NDUFA9;PDHA1;NDUFA6;MDH1;MDH2;NDUFA4;NDUFA3;ADHFE1;IDH1;NDUFA2;COX6C;HSPE1;CS;UQCRQ;ND…
R-HSA-1430728	Metabolism	231	3461	1.11022e-16	PANK3;RPL3;PANK1;ECI2;ATP5C1;ENO1;GCSH;STS;RPS16;RPL36AL;BSG;MCCC1;TALDO1;ACSL5;ACSL4;COX7A2L;PPA1;UQCRC1;SUCLG1;UQCRC2;ATP5I;TXN;ATP5H;ATP5O;OAZ1;LDHB;CYP2B6;PRKAR2A;ATP5D;APOE;PCK1;PCK2;DECR1;FDFT1;GSTM3;GSTM2;GSTM1;SLC10A1;ADHFE1;CIDEA;PYCR1;ACADSB;BRI3BP;CS;SQLE;ALDH6A1;RPS29;ADI1;FASN;GPI;COX7B;BRP44L;QPRT;LOC782270;COX7C;AACS;MLX;DLAT;ACADS;TPI1;ELOVL5;GSTO1;PGAM1;BGN;AGXT2L1;ELOVL6;PTGR2;B…
R-HSA-2426168	Activation of gene expression by SREBF (SREBP)	24	70	3.18967e-13	SQLE;IDI1;HMGCS1;GPAM;FASN;CYP51A1;ELOVL6;HMGCR;DHCR7;LSS;ACACA;FDFT1
R-HSA-1655829	Regulation of cholesterol biosynthesis by SREBP (SREBF)	25	86	5.98166e-12	IDI1;HMGCS1;INSIG1;CYP51A1;ELOVL6;HMGCR;LSS;ACACA;SQLE;GPAM;FASN;DHCR7;FDFT1
R-HSA-6799198	Complex I biogenesis	18	57	3.08655e-11	NDUFA9;NDUFB9;NDUFA13;NDUFB8;NDUFA6;NDUFB6;NDUFB5;NDUFA3;NDUFA2;NDUFA10;NDUFB3;NDUFS8;NDUFS7;NDUFS6;NDUFS5;NDUFAB1;NDUFS2;NDUFS1
R-HSA-163210	Formation of ATP by chemiosmotic coupling	11	23	1.01507e-10	ATP5D;ATP5A1;ATP5C1;ATP5I;ATP5H;ATP5G3;ATP5O;ATP5F1;LOC782270;ATP5G1;ATP5J2
R-HSA-1268020	Mitochondrial protein import	15	67	1.76509e-09	HSPA9;TIMM8B;DNAJC19;NDUFB8;ATP5A1;CHCHD10;ATP5G1;CS;CHCHD2;CHCHD3;SAMM50;VDAC1;CYC1;ACO2;SLC25A4
R-HSA-71406	Pyruvate metabolism and Citric Acid (TCA) cycle	17	88	2.03543e-09	PDHA1;MDH1;BRP44L;MDH2;IDH1;ADHFE1;BRP44;SDHD;PDHB;SDHA;CS;LDHB;BSG;IDH3B;SUCLG1;DLAT;ACO2
R-HSA-8949613	Cristae formation	14	31	8.82855e-07	HSPA9;ATP5A1;ATP5C1;ATP5I;ATP5H;ATP5G3;ATP5O;LOC782270;ATP5F1;ATP5G1;ATP5J2;CHCHD3;SAMM50;ATP5D
R-HSA-5628897	TP53 Regulates Metabolic Genes	18	125	3.07463e-06	GPI;COX7B;G6PD;NDUFA4;TXN;COX6A1;COX5B;COX6C;COX7C;PRDX6;COX5A;PRDX2;COX7A2L;AKT2;PRDX1;CYCS;CYC1;YWHAG;YWHAH
R-HSA-70263	Gluconeogenesis	12	67	3.09162e-06	SLC25A1;GPI;TPI1;MDH1;MDH2;PGAM1;PGK1;ENO1;PCK1;ALDOA;PCK2
R-HSA-8957322	Metabolism of steroids	34	316	4.92559e-06	IDI1;HMGCS1;SLC10A1;SRD5A1;INSIG1;CYP51A1;ELOVL6;MSMO1;DHCR24;HMGCR;HSD17B12;LSS;ACACA;ACAT2;SQLE;EBP;GPAM;ACOX2;FASN;DHCR7;FDFT1
R-HSA-191273	Cholesterol biosynthesis	13	72	7.31438e-06	SQLE;IDI1;EBP;HMGCS1;CYP51A1;DHCR24;MSMO1;HMGCR;DHCR7;LSS;ACAT2;FDFT1
R-HSA-156590	Glutathione conjugation	10	67	2.96372e-05	GSTM3;GSTM2;GSTM1;GSTO1;GSS;GSTT1
R-HSA-70326	Glucose metabolism	15	139	3.39421e-05	SLC25A1;GPI;PFKFB1;TPI1;MDH1;MDH2;PGAM1;ENO1;HK2;HK1;PGK1;PCK1;ALDOA;PCK2
R-HSA-71403	Citric acid cycle (TCA cycle)	8	45	5.86912e-05	CS;MDH1;MDH2;IDH1;IDH3B;SUCLG1;SDHD;ACO2;SDHA
R-HSA-163765	ChREBP activates metabolic gene expression	5	8	0.000102879	ACLY;MLXIPL;FASN;MLX;ACACA
R-HSA-70268	Pyruvate metabolism	8	47	0.000103809	LDHB;PDHA1;BRP44L;BSG;BRP44;PDHB;DLAT
R-HSA-75105	Fatty acyl-CoA biosynthesis	10	79	0.000284432	SLC25A1;ACLY;ELOVL5;FASN;ACSL5;ACSL4;ELOVL6;HSD17B12;PTPLB;ACACA
R-HSA-71387	Metabolism of carbohydrates	29	414	0.000614687	SLC25A1;GPI;PFKFB1;ENO1;SAT1;HK2;HK1;UBB;PGK1;PCK1;PCK2;G6PD;TPI1;MDH1;MDH2;LUM;DCXR;PGAM1;BGN;SORD;TALDO1;PGD;OGN;TKT;ALDOA;B4GALT5
R-HSA-73728	RNA Polymerase I Promoter Opening	6	34	0.000704704	HIST2H2BE
R-HSA-77108	Utilization of Ketone Bodies	4	14	0.000718211	BDH1;OXCT1;ACAT1
R-HSA-70171	Glycolysis	10	108	0.00121261	GPI;PFKFB1;TPI1;PGAM1;PGK1;ENO1;ALDOA;HK2;HK1
R-HSA-70895	Branched-chain amino acid catabolism	8	69	0.00123163	ALDH6A1;IVD;BCKDHB;MCCC1;DBT;ACADSB;ACAT1;BCAT2
R-HSA-74182	Ketone body metabolism	5	28	0.00173275	BDH1;OXCT1;BRI3BP;AACS;ACAT1
R-HSA-212300	PRC2 methylates histones and DNA	6	45	0.00189327	HIST2H2BE
R-HSA-3214815	HDACs deacetylate histones	7	63	0.00226865	HMG20B;HIST2H2BE
R-HSA-5334118	DNA methylation	6	37	0.00234622	HIST2H2BE
R-HSA-2559582	Senescence-Associated Secretory Phenotype (SASP)	10	89	0.00257157	UBB;IGFBP7;HIST2H2BE
R-HSA-556833	Metabolism of lipids	74	1316	0.00296364	SLC25A1;PECR;ECI2;FHL2;MSMO1;DBI;AACS;STS;ME1;ACADS;PCYT2;HMGCS1;GPX4;ELOVL5;AGXT2L1;ACSL5;ELOVL6;ACSL4;PTGR2;LSS;MUT;ACLY;BDH1;ACOX2;EHHADH;IDI1;ECHS1;AGPAT9;INSIG1;HSD17B12;HMGCR;PTPLB;AGPAT2;ACACA;ACAT2;ACAT1;EBP;OXCT1;FDFT1;DECR1;SRD5A1;SLC10A1;MID1IP1;CYP51A1;CIDEA;DHCR24;BRI3BP;SQLE;GPAM;FASN;NDUFAB1;PNPLA3;THRSP;DEGS1;CHPT1;DHCR7;LPIN1;PNPLA2
R-HSA-3299685	Detoxification of Reactive Oxygen Species	12	65	0.00344953	PRDX3;PRDX2;PRDX1;CYCS;TXN;CYC1;PRDX6;TXN2;SOD1
R-HSA-774815	Nucleosome assembly	6	55	0.00500684	HIST2H2BE
R-HSA-606279	Deposition of new CENPA-containing nucleosomes at the centromere	6	55	0.00500684	HIST2H2BE
R-HSA-75876	Synthesis of very long-chain fatty acyl-CoAs	6	51	0.00545122	ELOVL5;ACSL5;ACSL4;ELOVL6;HSD17B12;PTPLB
R-HSA-204174	Regulation of pyruvate dehydrogenase (PDH) complex	4	25	0.0057422	PDHA1;PDHB;DLAT
R-HSA-180897	Vpr-mediated induction of apoptosis by mitochondrial outer membrane permeabilization	2	4	0.00583207	SLC25A5;SLC25A4
R-HSA-389661	Glyoxylate metabolism and glycine degradation	8	78	0.00801941	GCSH;PDHA1;BCKDHB;DBT;NDUFAB1;PDHB;DLAT
R-HSA-73777	RNA Polymerase I Chain Elongation	6	61	0.00811571	HIST2H2BE
R-HSA-71291	Metabolism of amino acids and derivatives	33	656	0.00877372	AHCY;RPL3;RPL10;PDHB;OAZ1;SAT1;ACAT1;GCSH;PSMB5;RPS16;RPL36AL;DBT;TDH;DLAT;CKB;PDHA1;GPT2;MCCC1;BCKDHB;PYCR1;PGD;ACADSB;ALDH6A1;ADI1;RPS29;IVD;NDUFAB1;SERINC2;BCAT2
R-HSA-71737	Pyrophosphate hydrolysis	2	5	0.00894619	PPA1
R-HSA-975110	TRAF6 mediated IRF7 activation in TLR7/8 or 9 signaling	4	19	0.00953292	UBB;TLR8;UBE2V1
R-HSA-937039	IRAK1 recruits IKK complex	3	16	0.0107556	UBB;UBE2V1
R-HSA-975144	IRAK1 recruits IKK complex upon TLR7/8 or 9 stimulation	3	16	0.0107556	UBB;UBE2V1
R-HSA-69473	G2/M DNA damage checkpoint	8	81	0.0135666	HIST2H2BE;YWHAG;YWHAH
R-HSA-1592230	Mitochondrial biogenesis	17	127	0.0141099	HSPA9;ACSS2;ATP5A1;ATP5C1;ATP5I;ATP5H;ATP5G3;ATP5O;LOC782270;ATP5F1;ATP5G1;ATP5J2;CHCHD3;SAMM50;ATP5D;CYCS;CYC1
R-HSA-171306	Packaging Of Telomere Ends	6	34	0.0141495	HIST2H2BE
R-HSA-69481	G2/M Checkpoints	11	154	0.016333	PSMB5;UBB;HIST2H2BE;YWHAG;YWHAH
R-HSA-163358	PKA-mediated phosphorylation of key metabolic factors	2	7	0.0169021	PFKFB1;MLXIPL
R-HSA-196836	Vitamin C (ascorbate) metabolism	3	20	0.0193625	CYB5A;GSTO1
R-HSA-2022854	Keratan sulfate biosynthesis	4	37	0.0212593	LUM;OGN;B4GALT5
R-HSA-8964043	Plasma lipoprotein clearance	5	40	0.0219027	SCARB1;APOE;LDLR;ACAT2;ACAT1
R-HSA-163685	Integration of energy metabolism	11	143	0.0237085	ACLY;PFKFB1;MLXIPL;PRKAR2A;FASN;MLX;TALDO1;SLC25A5;TKT;SLC25A4;ACACA
R-HSA-6807047	Cholesterol biosynthesis via desmosterol	3	14	0.0247467	EBP;DHCR24;DHCR7
R-HSA-6807062	Cholesterol biosynthesis via lathosterol	3	14	0.0247467	EBP;DHCR24;DHCR7
R-HSA-2691230	Signaling by NOTCH1 HD Domain Mutants in Cancer	3	16	0.0247467	UBB;ADAM10
R-HSA-2691232	Constitutive Signaling by NOTCH1 HD Domain Mutants	3	16	0.0247467	UBB;ADAM10
R-HSA-70614	Amino acid synthesis and interconversion (transamination)	6	80	0.0267472	GPT2;PYCR1;PGD;SERINC2
R-HSA-163767	PP2A-mediated dephosphorylation of key metabolic factors	2	9	0.0269373	PFKFB1;MLXIPL
R-HSA-3656244	Defective B4GALT1 causes B4GALT1-CDG (CDG-2d)	2	9	0.0269373	LUM;OGN
R-HSA-3656243	Defective ST3GAL3 causes MCT12 and EIEE15	2	9	0.0269373	LUM;OGN
R-HSA-3656225	Defective CHST6 causes MCDC1	2	9	0.0269373	LUM;OGN
R-HSA-2243919	Crosslinking of collagen fibrils	3	24	0.0308543	COL1A1;COL1A2;PCOLCE
R-HSA-8964026	Chylomicron clearance	2	7	0.0326557	APOE;LDLR
R-HSA-163754	Insulin effects increased synthesis of Xylulose-5-Phosphate	2	10	0.0326557	TALDO1;TKT
R-HSA-3371599	Defective HLCS causes multiple carboxylase deficiency	2	10	0.0326557	MCCC1;ACACA
R-HSA-8978868	Fatty acid metabolism	24	435	0.0376371	SLC25A1;PECR;ECHS1;GPX4;ELOVL5;MID1IP1;ECI2;ACSL5;ELOVL6;DBI;ACSL4;HSD17B12;PTPLB;PTGR2;MUT;ACACA;ACLY;ACOX2;EHHADH;FASN;NDUFAB1;THRSP;ACADS;DECR1
R-HSA-77111	Synthesis of Ketone Bodies	3	24	0.0376782	BDH1;BRI3BP;AACS;ACAT1
R-HSA-450321	JNK (c-Jun kinases) phosphorylation and activation mediated by activated human TAK1	3	26	0.0376782	UBB;UBE2V1
R-HSA-156842	Eukaryotic Translation Elongation	8	104	0.0402317	EEF1B2;EEF1G;RPS16;RPL3;RPL10;RPL36AL;RPS29
R-HSA-450302	activated TAK1 mediates p38 MAPK activation	3	27	0.0413549	UBB;UBE2V1
R-HSA-2979096	NOTCH2 Activation and Transmission of Signal to the Nucleus	3	22	0.0413549	UBB;ADAM10
R-HSA-5578749	Transcriptional regulation by small RNAs	6	81	0.0451761	HIST2H2BE
R-HSA-156580	Phase II - Conjugation of compounds	13	258	0.0451883	GSTM3;GSTM2;GSTM1;AHCY;GSTO1;GSS;GSTT1;GLYAT;GAT;SAT1
R-HSA-204626	Hypusine synthesis from eIF5A-lysine	2	12	0.0453482	EIF5A
R-HSA-433692	Proton-coupled monocarboxylate transport	2	12	0.0453482	BSG;SLC16A7
R-HSA-3323169	Defects in biotin (Btn) metabolism	2	12	0.0453482	MCCC1;ACACA
R-HSA-975956	Nonsense Mediated Decay (NMD) independent of the Exon Junction Complex (EJC)	7	102	0.0473888	RPL3;RPS16;RPL10;RPS29;RPL36AL;EIF4G1

## Sheet: LowGainUp-Reg
Reactome pathways associated with overrepresentation of up-regulated genes compared between low gain animals during the feed-restricted period vs. ad libitum period (P < 0.05)
Pathway identifier	Pathway name	Entities found	Entities total	P-value	Submitted entities found
R-HSA-428890	Role of Abl in Robo-Slit signaling	4	12	0.0297188	ABL1;ABL2;CLASP2;CAP2
R-HSA-190241	FGFR2 ligand binding and activation	6	26	0.0416584	FGF5;FGF2;FGFR2
